# Supplementary material for: Treatment of Mouse Infants with Amoxicillin, but Not the Human Milk-Derived Antimicrobial HAMLET, Impairs Lung Th17 Responses
Source: Antibiotics (Basel). 2023 Feb 20;12(2):423. doi: 10.3390/antibiotics12020423 (PMC9952748; doi:10.3390/antibiotics12020423)
Supplement: Supplementary file 1 [file antibiotics-12-00423-s001.zip]

Archive with 1 entries (1 files):
- antibiotics-2195183-supplementary.pdf
